# Supplementary material for: The Role of Kidney Biopsy as a Tool for Personalized Treatment Decision-Making in Patients with Anti-Neutrophil Cytoplasmic Antibody (ANCA)-Associated Nephritis
Source: J Pers Med. 2026 Mar 7;16(3):153. doi: 10.3390/jpm16030153 (PMC13028148; doi:10.3390/jpm16030153)
Supplement: Supplementary file 1 [file jpm-16-00153-s001.zip]

Archive with 1 entries (1 files):
- jpm-4126253-supplementary.pdf
